# Supplementary material for: Apico-basal cell compression regulates Lamin A/C levels in epithelial tissues
Source: Nat Commun. 2021 Mar 25;12:1756. doi: 10.1038/s41467-021-22010-9 (PMC7994818; doi:10.1038/s41467-021-22010-9)
Supplement: Supplementary file 4 — Source Data [file 41467_2021_22010_MOESM4_ESM.zip]

Archive with 3 entries (2 files):
- Source_data/
- Source_data/Iyer_et_al_Main_Figures_Source_data.xlsx
- Source_data/Iyer_et_al_Supp_Figures_Source_data.xlsx
