# Supplementary material for: Apico-basal cell compression regulates Lamin A/C levels in epithelial tissues
Source: Nat Commun. 2021 Mar 25;12:1756. doi: 10.1038/s41467-021-22010-9 (PMC7994818; doi:10.1038/s41467-021-22010-9)
Supplement: Supplementary file 4 — Source Data [file 41467_2021_22010_MOESM4_ESM.zip › Source_data/Iyer_et_al_Main_Figures_Source_data.xlsx]

## Sheet: Figure 1m
Normalized LamC levels
SG	Trachea	PM	Fold	Pouch
2.49583	5.635	4.14175	2.97366	1.15423
1.23665	5.18609	3.93625	2.58959	0.707612
7.5784	4.73917	6.48422	5.13307	1.38219
1.08579	4.14458	4.3851	2.40008	1.13724
2.07727	4.68265	2.06011	2.52037	0.900278
0.873819	4.7424	5.43722	5.23295	1.34742
1.34096	2.52951	6.08899	5.19102	1.60135
2.01971	3.59898	2.99185	1.28044	0.572066
2.11573	4.65143	5.73451	4.93187	1.31026
0.245267		1.34142	1.65645	0.447337
		2.83158	1.69443	0.600448
		3.39808	2.53197	0.839578

## Sheet: Figure 2g
Dcell values for different drosophila tissues
SG	Trc	PM	Fold	Pouch
-0.090783	2.65871	2.609	-2.49332	-5.3953
-0.0799814	3.2092	2.74307	-1.99017	-5.26418
-0.0737641	3.21236	2.74935	-1.86461	-5.09518
0.00558873	3.27917	2.88912	-1.68476	-4.90478
0.0195262	3.50665	3.10132	-1.56425	-4.67891
0.041502	3.51346	3.10741	-1.42639	-4.61171
0.0422728	3.66579	3.11653	-1.37254	-4.54678
0.0736426	3.72866	3.17699	-1.31887	-4.53138
0.112032	3.74861	3.20011	-1.25391	-4.49317
0.16277	3.79112	3.26867	-1.1736	-4.48583
0.205415	3.8921	3.30014	-1.13309	-4.4839
0.213967	4.2237	3.32035	-1.07803	-4.41975
0.252335	4.33591	3.40637	-1.05884	-4.4085
0.257903	4.34192	3.41121	-0.919515	-4.36821
0.356913	4.40406	3.43494	-0.828869	-4.31347
0.362359	4.5731	3.47612	-0.626145	-4.24152
0.364299	4.63832	3.51405	-0.250468	-4.18594
0.412028	4.70429	3.5187		-4.01734
0.477041	4.72497	3.53251		-3.84372
0.495386	4.78078	3.62519		-3.81055
0.580356	4.86773	3.64685		-3.68507
0.618028	4.8739	3.66338		-3.15856
0.64338	5.43199	3.67224		-2.99647
0.649944	5.60124	3.68467		-2.56883
0.662781	6.23735	3.72533		-2.49332
0.66664	6.29841	3.74125		-2.43146
0.785954		3.74533		-1.99017
1.25798		3.78716		-1.86461
		3.85831		-1.68476
		3.90175		-1.56425
		3.91035		-1.07803
		3.91561		-1.05884
		3.92036		-0.828869
		3.99204
		4.08381
		4.112
		4.16414
		4.16936
		4.1918
		4.19245
		4.2149
		4.24988
		4.28492
		4.38089
		4.38467
		4.43552
		4.55722
		4.5873
		4.68381
		4.74396
		4.91119

## Sheet: Figure 2h
Correlation between Dcell and LamC in Drosophila epithelial tissues
Dcell	LamC	Tissue
-3.84372	0.857048	pouch
-3.68507	0.837937	pouch
-2.99647	0.844692	pouch
-3.15856	1.00831	pouch
-2.43146	1.40048	pouch
-2.56883	1.05153	pouch
-1.56425	0.657069	pouch
-1.05884	1.14182	pouch
-1.86461	1.18113	pouch
-1.68476	0.934049	pouch
-1.07803	1.14768	pouch
-0.828869	1.38741	pouch
-2.49332	0.825993	pouch
-1.99017	0.724845	pouch
-4.54678	1.25249	pouch
-3.81055	1.02476	pouch
-4.31347	0.75646	pouch
-4.49317	1.11557	pouch
-4.24152	0.926804	pouch
-4.01734	0.923913	pouch
-5.3953	1.31027	pouch
-4.67891	1.33134	pouch
-4.36821	0.858543	pouch
-4.4839	0.711844	pouch
-4.90478	0.995516	pouch
-4.53138	0.792483	pouch
-4.41975	0.867651	pouch
-4.4085	1.02679	pouch
-4.48583	1.33951	pouch
-4.18594	0.809724	pouch
-4.61171	0.956323	pouch
-5.26418	1.00328	pouch
-5.09518	0.99672	pouch
-1.1736	1.44318	fold
-0.919515	1.74427	fold
-1.37254	1.38837	fold
-1.42639	1.44153	fold
-1.56425	0.657069	fold
-1.05884	1.14182	fold
-1.86461	1.18113	fold
-1.68476	0.934049	fold
-1.07803	1.14768	fold
-0.828869	1.38741	fold
-2.49332	0.825993	fold
-1.99017	0.724845	fold
-0.626145	2.84958	fold
-0.250468	2.47509	fold
-1.31887	1.2388	fold
-1.25391	3.13558	fold
-1.13309	2.07322	fold
4.19245	3.61697	PM
4.24988	3.44562	PM
4.5873	3.36523	PM
4.68381	5.9434	PM
4.28492	3.40152	PM
4.91119	4.41312	PM
4.74396	2.80046	PM
4.43552	5.17172	PM
4.38089	3.52512	PM
4.16414	2.83357	PM
3.74125	2.64792	PM
3.41121	3.10494	PM
3.68467	2.49786	PM
4.1918	2.52375	PM
4.38467	3.83401	PM
4.55722	3.47215	PM
3.92036	3.64028	PM
4.2149	2.38714	PM
4.16936	2.32136	PM
4.08381	3.18666	PM
3.5187	7.11308	PM
3.20011	5.61094	PM
3.11653	7.10612	PM
3.66338	7.33775	PM
3.51405	8.04127	PM
3.30014	6.71388	PM
3.32035	6.99752	PM
2.74307	6.44627	PM
2.609	6.56944	PM
2.88912	7.66865	PM
2.74935	5.6616	PM
3.10132	5.46823	PM
3.10741	7.44834	PM
3.17699	7.70289	PM
3.40637	4.26931	PM
3.47612	7.63929	PM
3.43494	7.25816	PM
3.26867	7.62533	PM
3.53251	5.88033	PM
4.112	5.5063	PM
3.99204	6.44633	PM
3.91035	6.7358	PM
3.91561	6.72299	PM
3.64685	6.83869	PM
3.78716	6.8381	PM
3.72533	4.57432	PM
3.67224	6.79287	PM
3.85831	6.94326	PM
3.74533	7.01629	PM
3.62519	5.9414	PM
3.90175	4.90661	PM
3.2092	6.87589	Trc
3.27917	7.95163	Trc
3.50665	7.75499	Trc
4.40406	6.72633	Trc
3.74861	7.21359	Trc
3.51346	5.18054	Trc
4.63832	7.06359	Trc
4.72497	3.78799	Trc
4.70429	3.25077	Trc
4.5731	8.22086	Trc
6.23735	6.46949	Trc
3.72866	7.23085	Trc
3.79112	4.30971	Trc
2.65871	4.30999	Trc
3.21236	4.39703	Trc
4.8739	3.8584	Trc
4.86773	3.51212	Trc
6.29841	4.0481	Trc
4.2237	4.16869	Trc
4.33591	3.89637	Trc
5.60124	6.18074	Trc
5.43199	2.85228	Trc
4.78078	2.14357	Trc
3.8921	1.74246	Trc
4.34192	2.00551	Trc
3.66579	4.30239	Trc
0.364299	2.8886	SG
0.662781	1.95793	SG
0.580356	2.76136	SG
0.356913	1.945	SG
-0.0799814	2.25887	SG
0.64338	2.33804	SG
0.0736426	1.20072	SG
0.00558873	1.65256	SG
0.16277	1.42311	SG
0.412028	1.25913	SG
-0.0737641	1.43259	SG
0.257903	0.957822	SG
0.041502	1.99198	SG
0.112032	2.71696	SG
-0.090783	2.24964	SG
0.0195262	1.81639	SG
0.213967	2.27911	SG
0.0422728	2.1856	SG
0.66664	0.258399	SG
0.205415	0.954586	SG
1.25798	0.818436	SG
0.477041	0.714603	SG
0.362359	0.737099	SG
0.252335	0.758932	SG
0.649944	1.94386	SG
0.495386	1.60912	SG
0.785954	3.13659	SG
0.618028	1.10485	SG

## Sheet: Figure 3b
Apparent Young's modulus of Drosophila epithelial tissues (kPa)
SG	Trc	PM	Fold	Pouch
1.04142	1.37472	0.396204	1.8164	0.982327
4.94813	1.38937	0.840727	0.483707	1.23904
23.7771	18.5254	12.8157	1.06418	0.9887
15.7769	11.968	3.53117	1.32352	3.17886
35.2531	14.9432	1.62121	1.21658	3.28002
21.3292	37.6564	1.54284	1.10102	0.854749
26.5603	13.3467	1.13871	2.13598	0.640271
17.3276		0.926257		3.57745
17.8659		0.278791		1.5304
24.5619		0.916618
16.5998		1.469
35.4682
12.8549

## Sheet: Figure 3c
Correlation between Tissue stiffness and LamC levels
Tissue	Stif	Stif_SD	Stif_SE	Lam	Lam_SD	Lam_SE
SG	19.4896	10.11	2.80401	2.10694	2.04042	0.645239
Trc	14.172	12.2731	4.63879	4.43442	0.916071	0.305357
PM	2.31612	3.58897	1.08212	4.06926	1.63205	0.471131
Fold	1.30591	0.53764	0.203209	3.17799	1.51157	0.436352
Pouch	1.80798	1.18338	0.39446	1	0.373757	0.107894

## Sheet: Figure 3h
Dcell Values in Wing disc overexpressing UAS MMP2
Pouch	Ectopic fold
-4.63131	-3.74647
-6.51579	-6.49295
-5.92635	-5.48386
-6.3638	-5.97636
-6.43049	-5.26024
-6.65962	-5.34022
-6.53412	-3.73568
-6.68666	-7.0553

## Sheet: Figure 3i
Normalized LamC Values in Wing disc overexpressing UAS MMP2
Pouch	Ectopic Fold
1.21211	0.313074
0.400936	0.364786
0.389297	1.34483
1.41863	0.459432
0.620065	0.846623
0.876427	1.15786
1.6255	1.2262
1.45703	0.990408

## Sheet: Figure 4e
Dcell Values in Wing disc expression dominant negative CDC42
Pouch	Ectopic fold
-6.40287	-2.42316
-6.75766	-2.70676
-5.68656	-2.60595
-4.83109	-3.11644
-5.79359	-2.45719
-6.56572	-3.634
-6.30138	-3.4381
-6.781	-2.69958

## Sheet: Figure 4f
Normalized LamC Values in Wing disc expression dominant negative CDC42
Pouch	Ectopic Fold
1	0.902033
0.727626	1.9881
1.8793	4.03415
0.467429	2.15985
0.858502	2.49127
0.304521	0.857812
0.386728	1.11435
0.46644	1.26802

## Sheet: Figure 4l
Dcell of Peripodial Membrane (PM)
wt	UAS-Lin
2.47181	-5.05893
2.77328	-4.63091
2.8231	-5.58532
4.46341	-5.16701
4.03593	-5.22499
3.37618	-5.14989
2.81837
3.34329
3.82435

[truncated: 10 more sheets: Figure 4m, Figure 5f, Figure 5g, Figure 5p, Figure 5q, Figure 6e, Figure 6f, Figure 6g, Figure 7b, Figure 7d]
