# Supplementary material for: Apico-basal cell compression regulates Lamin A/C levels in epithelial tissues
Source: Nat Commun. 2021 Mar 25;12:1756. doi: 10.1038/s41467-021-22010-9 (PMC7994818; doi:10.1038/s41467-021-22010-9)
Supplement: Supplementary file 4 — Source Data [file 41467_2021_22010_MOESM4_ESM.zip › Source_data/Iyer_et_al_Supp_Figures_Source_data.xlsx]

## Sheet: Supp Fig. 1b
Line profile of LamC across the nucleus of Salivary Gland
Pixel	Value
0	6
1	4.015
2	4.985
3	9.889
4	10.97
5	17.741
6	20.867
7	24.793
8	60.748
9	116.2
10	189.444
11	206.022
12	147.778
13	73.319
14	40.007
15	28.111
16	27
17	28.748
18	33.333
19	34
20	33.148
21	35.533
22	36.837
23	35.341
24	40.756
25	44.444
26	53.881
27	82.4
28	130.215
29	221.874
30	211.333
31	91.067
32	32.059
33	14.178
34	6.511
35	3.519
36	3.733
37	3.274
38	2.281
39	3.422
40	3.296
41	2.304
42	2.689
43	3.681
44	3.326
45	3

## Sheet: Supp. Fig 1d
Line profile of LamC across the nucleus of Trachea
Pixel	Value
0	592
1	668
2	953
3	939
4	877
5	1467
6	1182
7	1055
8	2549
9	4244
10	6825
11	6168
12	4280
13	2553
14	1906
15	1041
16	1314
17	1326
18	1136
19	1062
20	1086
21	1288
22	1410
23	1295
24	1837
25	2473
26	3250
27	5742
28	7265
29	4267
30	1360
31	863
32	549
33	613
34	600
35	572
36	537
37	596
38	466
39	545
40	626
41	514
42	519
43	549
44	488
45	617

## Sheet: Supp. Fig, 1f
Line profile of LamC across the nucleus of Peripodial membrane
Pixel	Value
0	128.5
1	696.19
2	1444.8
3	807.125
4	323.54
5	718.425
6	2299.99
7	6367.94
8	7710.42
9	6999.67
10	4798.85
11	2410.51
12	1729.16
13	1656.09
14	1749.05
15	2516.12
16	3898.12
17	6675.9
18	7600.34
19	5913.16
20	3097.2
21	799.73
22	543.63
23	338.415
24	33.24
25	103.875

## Sheet: Supp. Fig.2k
Lamin DM0 intensity in different Drosophila epithelial tissues
SG	Trachea	PM	Fold	Pouch
3364.57	4677.73	6625.86	5119.06	15344.3
1472.41	3948.49	2313.89	2634.84	3610.54
4256.19	2503.61	1288.3	2097.79	2771.93
646.719	2711.23	7163.22	13630.6	13320.5
3064.63	2041.69	13866.5	20618.7	6330.45
7045.11		7356.87	17894.2	8276.53
		4821.15	3455.38
		3329.02	7105.81

## Sheet: Supp. Fig 2l
Correlation between Dcell and Lamin DM0 in Drosophila epithelial tissues
Tissue	Dcell	Dcell_SD	Dcell_SE	DM	DM_SD	DM_SE
SG	-1.187	0.283283	0.0895821	0.399757	0.272239	0.111141
Trachea	4.50339	0.53277	0.17759	0.38384	0.132461	0.0592385
PM	3.23294	0.314578	0.0948488	0.706357	0.478112	0.169038
Fold	-1.61206	0.244871	0.0706881	1.09592	0.882127	0.311879
Pouch	-3.91217	0.234016	0.0675546	1	0.619108	0.25275

## Sheet: Supp. Fig 2m
Intensity of LINC protein Klaroid in the nucleus of wing disc epithelia
PM	Fold	Pouch
7014.26	10777.1	9457.2
10486	11206.8	14546
9147.95	14146.8	13354.4

## Sheet: Supp. Fig 3a
Apical cell area in different Drosophila epithelial tissues
SG	Trachea	PM	Fold	Pouch
3224.63	2207.62	120.738	54.3929	33.5665
3423.83	2154.35	236.136	64.5811	33.0432
2727.83	2460.9	170.582	58.8986	32.9724
2704.19	3194.68	105.732	51.2022	31.0292
4503.96	2958.31	122.369	56.2937	28.4375
3962.52	3959.03	174.84	56.8188	31.0368
4047.11	2308.53	155.902	61.9733	31.0063
2879.91	3163.18	166.993	55.0909	27.6079
2861.98	5097.78	153.979	51.8268	31.6112
3242.48		330.604	59.4821	31.7767
		161.242	66.7973	35.1327
			60.1634	27.9432

## Sheet: Supp. Fig 3b
Apico-basal cell height in different Drosophila epithelial tissues
SG	Trachea	PM	Fold	Pouch
98.1333	6.80054	2.72468	19.5277	39.7745
113.779	5.21591	2.6355	20.5914	39.8053
101.046	7.02199	2.69036	19.5329	35.5669
82.835	3.88504	2.55227	15.6619	42.4562
106.924	4.46382	2.30154	14.3074	37.6107
103.042	7.10206	2.13521	13.8796	39.0623
101.814	6.44529	2.22654	15.1697	34.9947
91.6315	5.50748	2.59996	16.4824	48.1791
113.769	5.86147	2.48537	17.5668	36.3847
137.148		2.88581	17.7569	47.3705
		2.88888	19.3271	38.7335
			16.3191	36.3728

## Sheet: Supp. Fig 3c
Correlation between Dcell and LamC levels averaged within a tissue
Tissue	Dcell	Dcell_SD	Dcell_SE	LamC	LamC_SD	LamC_SE
SG	0.338411	0.319329	0.0603476	1.69114	0.750673	0.141864
Trc	4.31706	0.915739	0.179591	4.979	1.95856	0.384106
PM	3.76497	0.545547	0.0763919	5.33243	1.81812	0.254587
Fold	-1.29632	0.532335	0.12911	1.51704	0.723304	0.175427
Pouch	-3.56071	1.34379	0.233924	1	0.206056	0.0358697

## Sheet: Supp.Fig 4b
Collagen IV intensity (from VkgGFP) in different Drosophila tissues
SG	Trachea	PM	Fold	Pouch
10454.6	13448.1	8409.21	15092.2	24919.4
21591.3	13843.2	12127.9	24983.8	43462.9
16974.4	11583	14021.1	20971.3	45833.7
15597.2	25132.6	12211.1	18260.6	26920.3
11777.6	13493.6	14646.8	22205.2	32203.6
12943.1	30224.2	17734.9	17232.7	32087.1
11618.8	34735.9	16203.6	24693.6	45552.1
10164.7	27314.3	17519.7	13103.4	36488.2
8211.51	23156.9	14881	18349.6	35589.5
	20897.6	19040.7	18814.5	35819.7
	23273.1		19925.7
	15137.2		21753.7
	15351.5
	11115.6
	14486.9
	17322.9
	13330.1
	21999.3
	16881.4

[truncated: 31 more sheets: Supp. Fig 4c, Supp. Fig 4d, Supp. Fig 5a, Supp. Fig 5b, Supp. Fig 7a, Supp. Fig 7b, Supp. Fig 7c, Supp Fig 7d, Supp. Fig 7e, Supp. Fig 7f, Supp. Fig 7g, Supp. Fig 7h, Supp. Fig 7i, Supp. Fig 8c, Supp. Fig 8d, Supp. Fig 8f, Supp. Fig 8h, Supp. Fig 9c, Supp. Fig 9f, Supp. Fig 10d …]
